# Supplementary material for: Bovine Parainfluenza Virus Type 3 (BPIV3) Enters HeLa Cells via Clathrin-Mediated Endocytosis in a Cholesterol- and Dynamin-Dependent Manner
Source: Viruses. 2021 May 31;13(6):1035. doi: 10.3390/v13061035 (PMC8228847; doi:10.3390/v13061035)
Supplement: Supplementary file 1 [file viruses-13-01035-s001.zip]

Archive with 1 entries (1 files):
- viruses-1201262-supplementary.pdf
